# Supplementary material for: SARS-CoV-2 Impairs Dendritic Cells and Regulates DC-SIGN Gene Expression in Tissues
Source: Int J Mol Sci. 2021 Aug 26;22(17):9228. doi: 10.3390/ijms22179228 (PMC8431536; doi:10.3390/ijms22179228)
Supplement: Supplementary file 1 [file ijms-22-09228-s001.zip]

Archive with 1 entries (1 files):
- ijms-1310048-supplementary.pdf
